# Supplementary material for: Zygo-Albuside A: New Saponin from Zygophyllum album L. with Significant Antioxidant, Anti-Inflammatory and Antiapoptotic Effects against Methotrexate-Induced Testicular Damage
Source: Int J Mol Sci. 2022 Sep 16;23(18):10799. doi: 10.3390/ijms231810799 (PMC9501557; doi:10.3390/ijms231810799)
Supplement: Supplementary file 1 [file ijms-23-10799-s001.zip]

Archive with 1 entries (1 files):
- ijms-1891169-supplementary.pdf
